# Supplementary material for: Analyzing the seasonality of tuberculosis case notifications in the UK, 2000–2018
Source: Epidemiol Infect. 2024 Oct 1;152:e108. doi: 10.1017/S095026882400092X (PMC11450509; doi:10.1017/S095026882400092X)
Supplement: Glaser et al. supplementary material [file S095026882400092Xsup001.xlsx]

## Sheet: Supplementary Table S1
	Epidemiology & Infection
	Analyzing the seasonality of tuberculosis case notifications in the UK, 2000 to 2018
	Lisa Glaser, Ross Harris, Tehreem Mohiyuddin, Jennifer A Davidson, Sharon Cox, Colin NJ Campbell
	Supplmentary Material
	Covariate	Earliest disease date							Earliest clinical date
		N (%)	Univariate analysis			Multivariate analysis			N (%)	Univariate analysis			Multivariate analysis
			Timing of peak	IRR	P-value	Timing of peak	IRR	P-value		Timing of peak	IRR	P-value	Timing of peak	IRR	P-value
			(95% CI)	(95% CI)		(95% CI)	(95% CI)			(95% CI)	(95% CI)		(95% CI)	(95% CI)
	All cases	141,689	2023-02-28	1.27		2023-02-25	1.29		142,033	2023-04-26	1.26		2023-04-23	1.26
		(100.00)	(20-Feb-07-Mar)	(1.23-1.31)		(20-Feb-29-Feb)	(1.26-1.31)		(100.00)	(19-Apr-03-May)	(1.23-1.30)		(18-Apr-28-Apr)	(1.24-1.29)
	Age group
	0-14	6,825	2023-03-09	1.44	p<0.001*	2023-03-04	1.39	p<0.001	6,857	2023-03-29	1.47	p<0.001*	2023-03-26	1.45	p<0.001
		(4.82)	(23-Feb-24-Mar)	(1.29-1.56)		(19-Feb-19-Mar)	(1.28-1.50)		(4.83)	(15-Mar-12-Apr)	(1.34-1.61)		(13-Mar-07-Apr)	(1.34-1.58)
	15-44	83,155	2023-03-02	1.34		2023-02-26	1.36		83,266	2023-04-23	1.34		2023-04-19	1.35
		(58.69)	(24-Feb-09-Mar)	(1.29-1.38)		(21-Feb-02-Mar)	(1.32-1.39)		(58.62)	(18-Apr-29-Apr)	(1.30-1.38)		(14-Apr-24-Apr)	(1.31-1.38)
	45-64	30,055	2023-02-14	1.17					30,136	2023-05-09	1.15
		(21.21)	(29-Jan-02-Mar)	(1.12-1.22)		2023-02-13	1.16		(21.22)	(21-Apr-27-May)	(1.10-1.20)		2023-05-22	1.14
	65+	21,631	2023-02-19	1.12		(01-Feb-25-Feb)	(1.12-1.19)		21,749	2023-06-04	1.14		(09-May-04-Jun)	(1.11-1.17)
		(15.27)	(23-Jan-17-Mar)	(1.06-1.18)					(15.31)	(14-May-25-Jun)	(1.09-1.20)
	Unknown	23	-	-	-	-	-	-	25	-	-	-	-	-	-
		(0.02)							(0.02)
	Ethnic group
	White	33,912	2023-01-24	1.19	p<0.001*	2023-01-28	1.19	p<0.001	34,117	2023-04-14	1.14	p<0.001*	2023-04-17	1.15	p<0.001
		(23.93)	(10-Jan-08-Feb)	(1.14-1.24)		(16-Jan-09-Feb)	(1.15-1.23)		(24.02)	(27-Mar-02-May)	(1.09-1.18)		(03-Apr-02-May)	(1.11-1.19)
	Black	30,896	29-Feb	1.23		2023-02-28	1.23		30,900	2023-04-24	1.23		2023-04-23	1.22
		(21.81)	(14-Feb-15-Mar)	(1.17-1.30)		(17-Feb-10-Mar)	(1.18-1.28)		(21.76)	(08-Apr-09-May)	(1.16-1.29)		(11-Apr-05-May)	(1.18-1.28)
	South Asian	56,099	2023-03-08	1.39		2023-03-03	1.4		56,256	2023-04-30	1.37		2023-04-26	1.36
		(39.59)	(28-Feb-17-Mar)	(1.32-1.46)		(27-Feb-08-Mar)	(1.36-1.44)		(39.61)	(22-Apr-09-May)	(1.30-1.43)		(21-Apr-02-May)	(1.32-1.40)
	Other	16,201	2023-02-27	1.26		2023-02-23	1.29		16,155	2023-04-24	1.27		2023-04-23	1.29
		(11.43)	(14-Feb-11-Mar)	(1.20-1.33)		(12-Feb-06-Mar)	(1.23-1.36)		(11.37)	(13-Apr-05-May)	(1.21-1.33)		(11-Apr-04-May)	(1.23-1.35)
	Unknown	4,581	-	-	-	-	-	-	4,605	-	-	-	-	-	-
		(3.23)							(3.24)
	Sex
	Female	61,605	2023-02-21	1.25	p=0.110	-	-		61,802	2023-04-26	1.23	p=0.197	-	-
		(43.48)	(12-Feb-02-Mar)	(1.20-1.29)					(43.51)	(16-Apr-05-May)	(1.19-1.28)
	Male	79,863	2023-03-04	1.29		-	-		80,010	2023-04-27	1.29		-	-
		(56.36)	(25-Feb-12-Mar)	(1.24-1.33)					(56.33)	(20-Apr-04-May)	(1.25-1.32)
	Unknown	221	-	-	-	-	-	-	221	-	-	-	-	-	-
		(0.16)							(0.16)
	Place of birth and time since entry to the UK
	UK born	38658	2023-02-07	1.21	p<0.001*	2023-02-10	1.23	p<0.001	38864	2023-04-14	1.19	p<0.001*	2023-04-13	1.2	p<0.001
		(27.28)	(25-Jan-20-Feb)	(1.16-1.26)		(01-Feb-19-Feb)	(1.19-1.27)		(27.36)	(02-Apr-27-Apr)	(1.15-1.24)		(03-Mar-23-May)	(1.16-1.24)
	Non-UK born:	18876	2023-02-21	1.6		2023-02-23	1.6		18886	2023-04-02	1.62		2023-04-03	1.62
	Recent entry (≤2 yrs)	(13.32)	(13-Feb-01-Mar)	(1.49-1.71)		(17-Feb-29-Feb)	(1.52-1.68)		(13.30)	(25-Mar-10-Apr)	(1.51-1.74)		(29-Mar-09-Apr)	(1.55-1.70)
	Non-UK born:	63076	2023-03-07	1.24		2023-03-06	1.23		62990	2023-05-17	1.24		2023-05-18	1.22
	Entry >2 yrs ago	(44.52)	(26-Feb-18-Mar)	(1.20-1.29)		(27-Feb-13-Mar)	(1.19-1.26)		(44.35)	(08-May-26-May)	(1.20-1.28)		(10-May-25-May)	(1.19-1.26)
	Unknown	21,079	-	-	-	-	-	-	21,293	-	-	-	-	-	-
		(3.89)							(14.99)
	Latitude
	50.0° N - 51.9° N	77,743	2023-03-10	1.28	p=0.006*	2023-03-07	1.28	p<0.001	77,791	2023-05-04	1.28	p=0.009*	2023-05-02	1.28	p<0.001
		(54.87)	(01-Mar-18-Mar)	(1.23-1.32)		(01-Mar-13-Mar)	(1.25-1.31)		(54.77)	(27-Apr-11-May)	(1.24-1.32)		(26-Apr-08-May)	(1.25-1.31)
	52.0° N+	62,892	2023-02-17	1.27		2023-02-12	1.31		63,239	2023-04-17	1.25		2023-04-12	1.25
		(44.39)	(07-Feb-26-Feb)	(1.22-1.32)		(06-Feb-18-Feb)	(1.27-1.35)		(44.52)	(07-Apr-26-Apr)	(1.20-1.29)		(05-Apr-19-Apr)	(1.21-1.28)
	Unknown	1,054	-	-	-	-	-	-	1,003	-	-	-	-	-	-
		(0.74)							(0.71)
	Rural/urban classification
	Urban	127,946	2023-03-01	1.28	p=0.021	-	-		128,234	2023-04-27	1.27	p=0.283	-	-
		(90.30)	(23-Feb-09-Mar)	(1.24-1.33)					(90.28)	(20-Apr-04-May)	(1.24-1.31)
	Rural	4,663	2023-02-05	1.15		-	-		4,689	2023-05-10	1.2		-	-
		(3.29)	(31-Dec-13-Mar)	(1.05-1.26)					(3.30)	(14-Apr-04-Jun)	(1.11-1.30)
	Unknown	9,080	-	-	-	-	-	-	9,110	-	-	-	-	-	-
		(6.41)							(6.41)
	UK region
	East Midlands	8,669	2023-03-13	1.27	p<0.001	-	-		8,682	2023-04-13	1.34	p=0.004	-	-
		(6.12)	(22-Feb-02-Apr)	(1.17-1.37)					(6.11)	(29-Mar-28-Apr)	(1.24-1.45)
	East of England	8,189	2023-02-13	1.2		-	-		8,205	2023-04-17	1.19		-	-
		(5.78)	(20-Jan-07-Mar)	(1.11-1.29)					(5.78)	(23-Mar-12-May)	(1.11-1.28)
	London	54,890	2023-03-18	1.27		-	-		54,901	2023-05-09	1.27		-	-
		(38.74)	(08-Mar-28-Mar)	(1.22-1.32)					(38.65)	(01-May-18-May)	(1.23-1.32)
	North East	2,808	2023-02-02	1.26		-	-		2,827	2023-04-18	1.28		-	-
		(1.98)	(04-Jan-01-Mar)	(1.12-1.42)					(1.99)	(23-Mar-13-May)	(1.15-1.42)
	North West	12,635	2023-02-09	1.34		-	-		12,698	2023-04-21	1.23		-	-
		(8.92)	(27-Jan-22-Feb)	(1.26-1.43)					(8.94)	(04-Apr-08-May)	(1.16-1.30)
	South East	11,532	2023-02-26	1.34		-	-		11,548	2023-04-21	1.33		-	-
		(8.14)	(15-Feb-09-Mar)	(1.27-1.43)					(8.13)	(09-Apr-03-May)	(1.25-1.41)
	South West	5,022	2023-01-30	1.25		-	-		5,025	2023-05-09	1.24		-	-
		(3.54)	(08-Jan-22-Feb)	(1.14-1.36)					(3.54)	(16-Apr-01-Jun)	(1.14-1.35)
	West Midlands	16,115	2023-02-20	1.35		-	-		16,191	2023-04-10	1.31		-	-
		(11.37)	(09-Feb-03-Mar)	(1.27-1.43)					(11.40)	(29-Mar-22-Apr)	(1.24-1.39)
	Yorkshire & Humber	10,335	2023-02-14	1.28		-	-		10,429	2023-04-28	1.23		-	-
		(7.29)	(30-Jan-29-Feb)	(1.20-1.37)					(7.34)	(10-Apr-16-May)	(1.15-1.31)
	Wales	2,904	2023-02-16	1.42		-	-		2,923	2023-04-15	1.43		-	-
		(2.05)	(29-Jan-05-Mar)	(1.28-1.59)					(2.06)	(29-Mar-02-May)	(1.28-1.58)
	Northern Ireland	1,295	2023-01-23	1.27		-	-		1,303	2023-03-23	1.14		-	-
		(0.91)	(11-Dec-06-Mar)	(1.06-1.51)					(0.92)	(01-Jan-14-Jun)	(0.95-1.37)
	Scotland	7,259	2023-01-16	1.11		-	-		7,265	2023-04-21	1.17		-	-
		(5.12)	(08-Dec-24-Feb)	(1.04-1.20)					(5.12)	(24-Mar-19-May)	(1.08-1.25)
	Unknown	36	-	-	-	-	-	-	36	-	-	-	-	-	-
		(0.03)							(0.03)
	Site of disease
	Pulmonary only	63,599	2023-02-06	1.21	p<0.001*	2023-02-08	1.24	p<0.001	63,795	2023-04-12	1.19	p<0.001*	2023-04-10	1.2	p<0.001
		(44.89)	(26-Jan-16-Feb)	(1.17-1.25)		(31-Jan-16-Feb)	(1.20-1.27)		(44.92)	(02-Apr-22-Apr)	(1.16-1.23)		(01-Apr-19-Apr)	(1.17-1.24)
	Extra-pulmonary only	61,277	2023-03-17	1.35		2023-03-12	1.35		61,460	2023-05-11	1.34		2023-05-08	1.32
		(43.25)	(09-Mar-25-Mar)	(1.30-1.40)		(07-Mar-18-Mar)	(1.31-1.40)		(43.27)	(04-May-18-May)	(1.29-1.38)		(02-May-14-May)	(1.28-1.36)
	Both	16,362	2023-02-18	1.34		2023-02-13	1.34		16,326	2023-04-10	1.35		2023-04-10	1.34
		(11.55)	(07-Feb-29-Feb)	(1.27-1.42)		(03-Feb-24-Feb)	(1.28-1.42)		(11.49)	(31-Mar-21-Apr)	(1.28-1.43)		(31-Mar-21-Apr)	(1.27-1.41)
	Unknown	451	-	-	-	-	-	-	452	-	-	-	-	-	-
		(0.32)							(0.32)
	Resistance to any first line drug
	No	76,396	2023-02-27	1.32	p=0.607	-	-		76,474	2023-04-21	1.33	p=0.275	-	-
		(53.92)	(20-Feb-05-Mar)	(1.27-1.36)					(53.84)	(15-Apr-27-Apr)	(1.29-1.37)
	Yes	6,467	2023-03-06	1.31		-	-		6,456	2023-05-03	1.35		-	-
		(4.56)	(18-Feb-23-Mar)	(1.21-1.42)					(4.55)	(18-Apr-19-May)	(1.25-1.47)
	Unknown	58,826	-	-	-	-	-	-	59,103	-	-	-	-	-	-
		(41.52)							(41.61)
	National deprivation decile
	Most deprived	41,782	2023-03-03	1.34	p=0.423	-	-		39,892	2023-04-16	1.25	p=0.592	-	-
		(29.49)	(17-Feb-18-Mar)	(1.24-1.45)					(28.09)	(04-Apr-28-Apr)	(1.20-1.31)
	Least deprived	19,623	2023-02-28	1.25		-	-		18,591	2023-04-23	1.22		-	-
		(13.85)	(09-Feb-17-Mar)	(1.16-1.34)					(13.09)	(08-Apr-09-May)	(1.15-1.28)
	Unknown	5,222	-	-	-	-	-	-	5,000	-	-	-	-	-	-
		(3.69)							(3.52)
	Any social risk factor
	No	48,599	2023-02-19	1.29	p=0.630	-	-		48,740	2023-04-19	1.25	p=0.108	-	-
		(34.30)	(09-Feb-28-Feb)	(1.23-1.34)					(34.32)	(08-Apr-01-May)	(1.20-1.30)
	Yes	5,601	2023-02-09	1.3		-	-		5,623	2023-03-23	1.22		-	-
		(3.95)	(23-Jan-25-Feb)	(1.21-1.41)					(3.96)	(29-Feb-15-Apr)	(1.13-1.32)
	Unknown	8,890	-	-	-	-	-	-	9,120	-	-	-	-	-	-
		(6.27)							(6.42)
	Previous TB diagnosis
	No	114,326	2023-02-24	1.28	p=0.630	-	-		114,529	2023-04-26	1.26	p=0.311	-	-
		(80.69)	(14-Feb-05-Mar)	(1.22-1.33)					(80.64)	(16-Apr-06-May)	(1.21-1.30)
	Yes	9,653	2023-02-14	1.28		-	-		9,717	2023-04-10	1.25		-	-
		(6.81)	(28-Jan-03-Mar)	(1.19-1.38)					(6.84)	(20-Mar-30-Apr)	(1.16-1.35)
	Unknown	17,710	-	-	-	-	-	-	17,787	-	-	-	-	-	-
		(12.50)							(12.52)
	Supplementary Table S1. Size of the TB seasonal effect (amplitude), calculated as the incidence risk ratio (IRR), timing of the TB seasonal peak (shift) and 95% confidence interval error bars, for the earliest clinical date and earliest disease date by characteristic. P<0.05 was considered as a statistically significant difference, these results are highlighted in bold. (* = included in multivari…

## Sheet: Supplementary Table S2
	a)
		Earliest disease date		Earliest clinical date
	Ethnic group	Latitude		Latitude
		50.0° N - 51.9° N	52.0° N+	50.0° N - 51.9° N	52.0° N+
	White	1.18 (1.12-1.24)	1.21 (1.15-1.27)	1.15 (1.09-1.21)	1.16 (1.10-1.21)
		13-Feb (25-Jan-02-Mar)	18-Jan (03-Jan-01-Feb)	10-May (18-Apr-31-May)	02-Apr (14-Mar-20-Apr)
	Black	1.23 (1.17-1.28)	1.27 (1.18-1.36)	1.24 (1.18-1.30)	1.20 (1.12-1.29)
		12-Mar (28-Feb-25-Mar)	06-Feb (20-Jan-23-Feb)	29-Apr (16-Apr-12-May)	11-Apr (19-Mar-03-May)
	South Asian	1.41 (1.35-1.48)	1.40 (1.35-1.46)	1.41 (1.35-1.47)	1.32 (1.27-1.38)
		14-Mar (07-Mar-21-Mar)	21-Feb (14-Feb-28-Feb)	05-May (28-Apr-12-May)	16-Apr (08-Apr-25-Apr)
	Other	1.27 (1.19-1.35)	1.36 (1.24-1.49)	1.28 (1.21-1.36)	1.31 (1.20-1.44)
		01-Mar (15-Feb-16-Mar)	12-Feb (26-Jan-01-Mar)	28-Apr (14-Apr-11-May)	13-Apr (24-Mar-03-May)
	b)
		Earliest disease date			Earliest clinical date
	Age group	Site of disease			Site of disease
		Pulmonary only	Extra-pulmonary only	Both	Pulmonary only	Extra-pulmonary only	Both
	0-14	1.29 (1.15-1.44)	1.47 (1.29-1.68)	1.58 (1.25-2.00)	1.38 (1.23-1.54)	1.49 (1.30-1.70)	1.71 (1.35-2.16)
		05-Mar (08-Feb-31-Mar)	06-Mar (16-Feb-26-Mar)	01-Mar (31-Jan-30-Mar)	24-Mar (04-Mar-14-Apr)	30-Mar (10-Mar-18-Apr)	21-Mar (24-Feb-15-Apr)
	15-44	1.27 (1.22-1.32)	1.44 (1.39-1.50)	1.47 (1.38-1.57)	1.25 (1.20-1.30)	1.42 (1.36-1.47)	1.49 (1.40-1.60)
		10-Feb (01-Feb-20-Feb)	10-Mar (03-Mar-16-Mar)	22-Feb (12-Feb-03-Mar)	07-Apr (28-Mar-18-Apr)	01-May (25-Apr-07-May)	11-Apr (02-Apr-21-Apr)
	45+	1.19 (1.14-1.24)	1.20 (1.14-1.25)	1.18 (1.09-1.29)	1.12 (1.07-1.16)	1.22 (1.16-1.28)	1.05 (0.96-1.15)
		22-Jan (07-Jan-05-Feb)	24-Mar (09-Mar-08-Apr)	20-Dec (21-Nov-19-Jan)	27-Apr (05-Apr-18-May)	09-Jun (27-May-23-Jun)	02-May (16-Jan-17-Aug)
	Supplementary Table S2. Size of the tuberculosis (TB) seasonal effect (amplitude), calculated as the incidence risk ratio (IRR), timing of the TB seasonal peak (shift) and 95% confidence interval error bars (in brackets), for the earliest clinical date and earliest disease date for two-way interactions a) ethnic group and latitude, and b) age group and site of disease.
